# Supplementary material for: Hydrophobic solution functions as a multifaceted mosquito repellent by enhancing chemical transfer, altering object tracking, and forming aversive memory
Source: Sci Rep. 2024 Mar 5;14:5422. doi: 10.1038/s41598-024-55975-w (PMC10914761; doi:10.1038/s41598-024-55975-w)
Supplement: Supplementary file 4 — Supplementary Information. [file 41598_2024_55975_MOESM4_ESM.xlsx]

## Sheet: Supplementary datasets
		file name	content
	Figure S1	BW_2024SciRep_figureS1.pdf	H-PDMS and glycerol do not enhance the aversiveness of citronella oil and DEET (n = 6 samples; one-way ANOVA, p = 0.07).
	Figure S2	BW_2024SciRep_figureS2.pdf	The effect of different oils on the direct transfer and volatilization of topical repellents. (a-c) The amount of citronellal (b) and DEET (c) transferred to mosquito legs after their contact with an artificial skin treated with different solutions.
	Figure S3	BW_2024SciRep_figureS3.pdf	Mosquitoes’ responses to control odors are similar after being conditioned with citronella oil and two different oils (Wilcoxon ranksum test, p = 0.47, 0.36, and 0.97 for mineral oil, L-PDMS, and an odor mix).
	Supplementary video S4	Supplementary_Video_S4_grooming.wmv	Mosquito exhibiting grooming behavior as if trying to remove L-PDMS from its legs
